# Supplementary material for: A new genus of oonopid spiders from Myanmar (Araneae, Oonopidae)
Source: Zookeys. 2018 Nov 1;(794):31–43. doi: 10.3897/zookeys.794.29156 (PMC6224369; doi:10.3897/zookeys.794.29156)
Supplement: XML Treatment for Kachinia [file zookeys.794.29156-treatment1.xml]

<!DOCTYPE tp:taxon-treatment
  PUBLIC "-//TaxonX//DTD Taxonomic Treatment Publishing DTD v0 20100105//EN" "tax-treatment-NSO.dtd">
<tp:taxon-treatment xmlns:tp="http://www.plazi.org/taxpub"><tp:treatment-meta><kwd-group><label>Taxon classification</label><kwd><named-content xmlns:xlink="http://www.w3.org/1999/xlink" content-type="kingdom">Animalia</named-content></kwd><kwd><named-content xmlns:xlink="http://www.w3.org/1999/xlink" content-type="order">Araneae</named-content></kwd><kwd><named-content xmlns:xlink="http://www.w3.org/1999/xlink" content-type="family">Oonopidae</named-content></kwd></kwd-group><mixed-citation publication-type="journal"><person-group><name><surname>Tong</surname><given-names>Yanfeng</given-names></name><name><surname>Chen</surname><given-names>Haifeng</given-names></name><name><surname>Liu</surname><given-names>Sijia</given-names></name><name><surname>Li</surname><given-names>Shuqiang</given-names></name></person-group><article-title>A new genus of oonopid spiders from Myanmar (<tp:taxon-name><tp:taxon-name-part taxon-name-part-type="order">Araneae</tp:taxon-name-part></tp:taxon-name>, <tp:taxon-name><tp:taxon-name-part taxon-name-part-type="family">Oonopidae</tp:taxon-name-part></tp:taxon-name>)</article-title><source>Zookeys</source><day>1</day><month>11</month><year>2018</year><volume>2018</volume><issue>794</issue><fpage>31</fpage><lpage>43</lpage><pub-id pub-id-type="doi">10.3897/zookeys.794.29156</pub-id></mixed-citation></tp:treatment-meta><tp:nomenclature><tp:taxon-name>
            <tp:taxon-name-part taxon-name-part-type="genus" reg="Kachinia">Kachinia</tp:taxon-name-part>
            <object-id xmlns:xlink="http://www.w3.org/1999/xlink" content-type="zoobank" xlink:type="simple">http://zoobank.org/3380B0EC-974B-483C-916D-44CBA425FBFC</object-id>
          </tp:taxon-name><tp:taxon-authority>Tong &amp; Li</tp:taxon-authority><tp:taxon-status xmlns:xlink="http://www.w3.org/1999/xlink" xlink:type="simple">gen. n.</tp:taxon-status></tp:nomenclature><tp:treatment-sec sec-type="type species" id="SECID0ENMAC"><title>Type species.</title><p><italic><tp:taxon-name><tp:taxon-name-part taxon-name-part-type="genus" reg="Kachinia">Kachinia</tp:taxon-name-part><tp:taxon-name-part taxon-name-part-type="species" reg="putao">putao</tp:taxon-name-part></tp:taxon-name></italic> Tong &amp; Li, sp. n.</p></tp:treatment-sec><tp:treatment-sec sec-type="etymology" id="SECID0E5MAC"><title>Etymology.</title><p>The generic name is derived from the type locality, ‘Kachin’, and is feminine in gender.</p></tp:treatment-sec><tp:treatment-sec sec-type="diagnosis" id="SECID0EDNAC"><title>Diagnosis.</title><p><italic><tp:taxon-name><tp:taxon-name-part taxon-name-part-type="genus" reg="Kachinia">Kachinia</tp:taxon-name-part></tp:taxon-name></italic> gen. n. resembles <italic><tp:taxon-name><tp:taxon-name-part taxon-name-part-type="genus" reg="Brignolia">Brignolia</tp:taxon-name-part></tp:taxon-name></italic> Dumitrescu &amp; Georgescu, 1983, the member of <italic><tp:taxon-name><tp:taxon-name-part taxon-name-part-type="genus" reg="Brignolia">Brignolia</tp:taxon-name-part></tp:taxon-name></italic>-<italic><tp:taxon-name><tp:taxon-name-part taxon-name-part-type="genus" reg="Opopaea">Opopaea</tp:taxon-name-part></tp:taxon-name></italic> clade (<xref ref-type="bibr" rid="B2">De Busschere et al. 2014</xref>), by the heavily sclerotized and darkened palps of males, and the endogyne bearing a T-shaped anterior sclerite and tube-like posterior receptacle, but can be easily distinguished by the presence of anterior leg spines in both sexes, the deeply incised labium and the branched endites in males and the absence of external features of endogyne (<italic><tp:taxon-name><tp:taxon-name-part taxon-name-part-type="genus" reg="Brignolia">B.</tp:taxon-name-part><tp:taxon-name-part taxon-name-part-type="species" reg="parumpunctata">parumpunctata</tp:taxon-name-part></tp:taxon-name></italic> (Simon, 1893) with external modifications, see <xref ref-type="bibr" rid="B9">Platnick et al. 2011</xref>: figure 69). The new genus is also similar to <italic><tp:taxon-name><tp:taxon-name-part taxon-name-part-type="genus" reg="Ischnothyreus">Ischnothyreus</tp:taxon-name-part></tp:taxon-name></italic> Simon, 1893, but can be separated by the deeply incised labium, the branched endites, the unmodified chelicerae and the totally fused cymbium and bulb in males (<italic><tp:taxon-name><tp:taxon-name-part taxon-name-part-type="genus" reg="Ischnothyreus">Ischnothyreus</tp:taxon-name-part><tp:taxon-name-part taxon-name-part-type="species" reg="peltifer">peltifer</tp:taxon-name-part></tp:taxon-name></italic> (Simon, 1892), and most species of this genus usually with a tooth-like projection on the anteromedian tip of the endites, with processes on the base of the cheliceral fang and cymbium fused with bulb but with clearly defined seam, see <xref ref-type="bibr" rid="B5">Kranz-Baltensperger 2011</xref>: figure 1C; <xref ref-type="bibr" rid="B10">Richard et al. 2016</xref>: figure 19C, D; <xref ref-type="bibr" rid="B8">Platnick et al. 2012b</xref>: figs 7–11, 34; <xref ref-type="bibr" rid="B12">Tong et al. 2018</xref>: figure 1e) and the T-shaped anterior sclerite (<abbrev xmlns:xlink="http://www.w3.org/1999/xlink" xlink:title="T-shaped sclerite" id="ABBRID0ETPAC" xlink:type="simple">tsc</abbrev>, Figs <xref ref-type="fig" rid="F3">3J</xref>, <xref ref-type="fig" rid="F6">6J</xref>) and tube-like posterior receptacle (<abbrev xmlns:xlink="http://www.w3.org/1999/xlink" xlink:title="posterior receptacle" id="ABBRID0EAAAE" xlink:type="simple">pr</abbrev>, Figs <xref ref-type="fig" rid="F3">3J</xref>, <xref ref-type="fig" rid="F6">6J</xref>) of the endogyne (<italic><tp:taxon-name><tp:taxon-name-part taxon-name-part-type="genus" reg="Ischnothyreus">Ischnothyreus</tp:taxon-name-part></tp:taxon-name></italic> has an elongated, highly curved sclerotized duct). The new genus is also similar to <italic><tp:taxon-name><tp:taxon-name-part taxon-name-part-type="genus" reg="Trilacuna">Trilacuna</tp:taxon-name-part></tp:taxon-name></italic> Tong &amp; Li, 2007 because of the modifications to the male labium and endites, but can be distinguished by the heavily sclerotized palps, the egg-shaped patches behind the eyes in males, the smooth sides of the carapace (<italic><tp:taxon-name><tp:taxon-name-part taxon-name-part-type="genus" reg="Trilacuna">Trilacuna</tp:taxon-name-part><tp:taxon-name-part taxon-name-part-type="species" reg="rastrum">rastrum</tp:taxon-name-part></tp:taxon-name></italic> Tong &amp; Li, 2007 has granulates on the sides of carapace, see <xref ref-type="bibr" rid="B13">Tong and Li 2007</xref>: figure 1) and the large plate (<abbrev xmlns:xlink="http://www.w3.org/1999/xlink" xlink:title="plate" id="ABBRID0EJBAE" xlink:type="simple">pl</abbrev>, Figs <xref ref-type="fig" rid="F3">3I</xref>, <xref ref-type="fig" rid="F6">6I</xref>) in the endogyne (only <italic><tp:taxon-name><tp:taxon-name-part taxon-name-part-type="genus" reg="Trilacuna">T.</tp:taxon-name-part><tp:taxon-name-part taxon-name-part-type="species" reg="kropfi">kropfi</tp:taxon-name-part></tp:taxon-name></italic> Eichenberger, 2011 with a small semicircular plate, see <xref ref-type="bibr" rid="B3">Eichenberger and Kranz-Baltensperger 2011</xref>: figure 18B).</p></tp:treatment-sec><tp:treatment-sec sec-type="description" id="SECID0EECAE"><title>Description.</title><p>Male. Body yellow-brown, legs yellow. <italic>Carapace</italic> (Figs <xref ref-type="fig" rid="F1">1A, E</xref>, <xref ref-type="fig" rid="F4">4A, E</xref>): broadly oval in dorsal view, with brown egg-shaped patches behind eyes, eyes rather low; pars cephalica strongly elevated, pars thoracica higher than pars cephalica, with rounded posterolateral corners, posterolateral edge without pits, posterior margin not bulging below posterior rim, anterolateral corners without extension or projections, posterolateral surface without spikes, surface of pars cephalica smooth, thorax without depressions, fovea absent, without radiating rows of pits; lateral margin straight, smooth, rebordered, with small blunt denticles; marginal setae present. <italic>Eyes</italic> (Figs <xref ref-type="fig" rid="F1">1B, H</xref>, <xref ref-type="fig" rid="F4">4B, H</xref>): six, well developed, arranged in a compact group; <abbrev xmlns:xlink="http://www.w3.org/1999/xlink" xlink:title="anterior lateral eyes" id="ABBRID0E5CAE" xlink:type="simple">ALE</abbrev> largest, <abbrev xmlns:xlink="http://www.w3.org/1999/xlink" xlink:title="posterior median eyes" id="ABBRID0ECDAE" xlink:type="simple">PME</abbrev>, <abbrev xmlns:xlink="http://www.w3.org/1999/xlink" xlink:title="posterior lateral eyes" id="ABBRID0EGDAE" xlink:type="simple">PLE</abbrev> subequal; <abbrev xmlns:xlink="http://www.w3.org/1999/xlink" xlink:title="anterior lateral eyes" id="ABBRID0EKDAE" xlink:type="simple">ALE</abbrev>–<abbrev xmlns:xlink="http://www.w3.org/1999/xlink" xlink:title="posterior lateral eyes" id="ABBRID0EODAE" xlink:type="simple">PLE</abbrev> separated by less than <abbrev xmlns:xlink="http://www.w3.org/1999/xlink" xlink:title="anterior lateral eyes" id="ABBRID0ESDAE" xlink:type="simple">ALE</abbrev> radius, <abbrev xmlns:xlink="http://www.w3.org/1999/xlink" xlink:title="posterior median eyes" id="ABBRID0EWDAE" xlink:type="simple">PME</abbrev> touching each other; posterior row recurved from above, procurved from front. <italic>Clypeus</italic> (Figs <xref ref-type="fig" rid="F1">1F, H</xref>, <xref ref-type="fig" rid="F4">4F, H</xref>): margin unmodified, sinuous in front view, vertical in lateral view, median projection absent; light setae, needlelike. Chilum absent. <italic>Mouthparts</italic> (Figs <xref ref-type="fig" rid="F1">1G</xref>, <xref ref-type="fig" rid="F2">2E</xref>, <xref ref-type="fig" rid="F5">5E</xref>): chelicerae <!--PageBreak-->straight; labium rectangular, anterior margin deeply incised (<abbrev xmlns:xlink="http://www.w3.org/1999/xlink" xlink:title="deep incision of labium" id="ABBRID0EUEAE" xlink:type="simple">ldi</abbrev>), same as sternum in sclerotization, not fused to sternum; endites slender, anterior margin with a row of small serrula, distally branched, with dense, patch of short feather-like setae (<abbrev xmlns:xlink="http://www.w3.org/1999/xlink" xlink:title="feather-like setae" id="ABBRID0EYEAE" xlink:type="simple">fls</abbrev>) on inner branch (<abbrev xmlns:xlink="http://www.w3.org/1999/xlink" xlink:title="inner branch" id="ABBRID0E3EAE" xlink:type="simple">ibr</abbrev>) and two long setae (<abbrev xmlns:xlink="http://www.w3.org/1999/xlink" xlink:title="long setae" id="ABBRID0EAFAE" xlink:type="simple">lse</abbrev>) on outer branch (<abbrev xmlns:xlink="http://www.w3.org/1999/xlink" xlink:title="outer branch" id="ABBRID0EEFAE" xlink:type="simple">obr</abbrev>). <italic>Sternum</italic> (Figs <xref ref-type="fig" rid="F1">1C, D</xref>, <xref ref-type="fig" rid="F4">4C, D</xref>): longer than wide, with radial furrows between coxae, uniform, not fused to carapace, median concavity absent, surface smooth, anterior margin unmodified, posterior margin not extending posteriorly of coxae IV, anterior corner unmodified, distance between coxae approximately equal, lateral margins unmodified, without posterior hump; setae sparse, dark, needlelike, evenly scattered, without hair tufts. <italic>Abdomen</italic> (Figs <xref ref-type="fig" rid="F1">1C, E</xref>, <xref ref-type="fig" rid="F4">4C, E</xref>): ovoid, rounded posteriorly. Dorsal scutum covering entire dorsum, strongly sclerotized, without pattern. Epigastric scutum strongly sclerotized, surrounding pedicel. Postgastric scutum strongly sclerotized, long, almost rectangular, covering nearly the full length of the abdomen, anterior margin unmodified, with posteriorly directed lateral apodemes. Book lung covers large, smooth, anterolateral edge unmodified. Scutopedicel region has short tube, scutum not extending far beyond dorsum of pedicel, plumose hairs absent. Anterior spiracles connected (Figure <xref ref-type="fig" rid="F1">1C</xref>) or not (Figure <xref ref-type="fig" rid="F4">4G</xref>) by a furrow. Postgastric scutum with (Figure <xref ref-type="fig" rid="F4">4E, G</xref>) or without (Figure <xref ref-type="fig" rid="F1">1C, E</xref>) a cluster of strong, long setae (<abbrev xmlns:xlink="http://www.w3.org/1999/xlink" xlink:title="strong, long setae" id="ABBRID0EMGAE" xlink:type="simple">sls</abbrev>). Spinneret scutum without fringe of setae. <italic>Legs</italic> (Figs <xref ref-type="fig" rid="F1">1A, C</xref>, <xref ref-type="fig" rid="F4">4A, C</xref>): without pattern; patella plus tibia I longer than carapace. Leg spines: tibiae I, II with four pairs of ventral spines each; metatarsi I, II with two pairs of ventral spines each, legs III and IV without spines. <italic>Genitalia</italic> (Figs <xref ref-type="fig" rid="F1">1C</xref>, <xref ref-type="fig" rid="F4">4G</xref>): epigastric region with sperm pore small, oval, rebordered, situated between anterior and posterior spiracles. <italic>Palp</italic> (Figs <xref ref-type="fig" rid="F1">1I–K</xref>, <xref ref-type="fig" rid="F4">4I–K</xref>): strongly sclerotized, right and left palps symmetrical. Trochanter with a ventral protuberance (<abbrev xmlns:xlink="http://www.w3.org/1999/xlink" xlink:title="ventral protuberance" id="ABBRID0EOHAE" xlink:type="simple">vp</abbrev>). Cymbium almost totally fused with bulb. Embolus complex (Figs <xref ref-type="fig" rid="F2">2B, D, F</xref>, <xref ref-type="fig" rid="F5">5B, D, F</xref>) complicated, distal part with several projections.</p><p>Female. As in male except as noted. Dorsal and postgastric scuta smaller than in male. Palp without claw; spines absent. Labium and endites unmodified. <italic>Abdomen</italic> (Figs <xref ref-type="fig" rid="F3">3A</xref>, <xref ref-type="fig" rid="F6">6A</xref>): dorsal scutum large, covering more than 5/6 of dorsum. Postgastric scutum rectangular, not fused to epigastric scutum (Figs <xref ref-type="fig" rid="F3">3C</xref>, <xref ref-type="fig" rid="F6">6C</xref>). Posterior spiracles connected by groove; with two strongly sclerotized, recurved arches (<abbrev xmlns:xlink="http://www.w3.org/1999/xlink" xlink:title="sclerotized, recurved arches" id="ABBRID0EOIAE" xlink:type="simple">sar</abbrev>) anterior to the posterior spiracles. <italic>Genitalia</italic>: surface without external features (Figs <xref ref-type="fig" rid="F3">3I</xref>, <xref ref-type="fig" rid="F6">6I</xref>). Dorsal view (Figs <xref ref-type="fig" rid="F3">3J</xref>, <xref ref-type="fig" rid="F6">6J</xref>) with a T-shaped sclerite (<abbrev xmlns:xlink="http://www.w3.org/1999/xlink" xlink:title="T-shaped sclerite" id="ABBRID0EEJAE" xlink:type="simple">tsc</abbrev>) anteriorly, followed posteriorly by a tube-like posterior receptacle (<abbrev xmlns:xlink="http://www.w3.org/1999/xlink" xlink:title="posterior receptacle" id="ABBRID0EIJAE" xlink:type="simple">pr</abbrev>); lateral apodemes (<abbrev xmlns:xlink="http://www.w3.org/1999/xlink" xlink:title="apodemes" id="ABBRID0EMJAE" xlink:type="simple">ap</abbrev>) present.</p></tp:treatment-sec><tp:treatment-sec sec-type="Composition" id="SECID0EQJAE"><title>Composition.</title><p><italic><tp:taxon-name><tp:taxon-name-part taxon-name-part-type="genus" reg="Kachinia">Kachinia</tp:taxon-name-part><tp:taxon-name-part taxon-name-part-type="species" reg="putao">putao</tp:taxon-name-part></tp:taxon-name></italic> Tong &amp; Li, sp. n. and <italic><tp:taxon-name><tp:taxon-name-part taxon-name-part-type="genus" reg="Kachinia">K.</tp:taxon-name-part><tp:taxon-name-part taxon-name-part-type="species" reg="mahmolae">mahmolae</tp:taxon-name-part></tp:taxon-name></italic> Tong &amp; Li, sp. n.</p></tp:treatment-sec><tp:treatment-sec sec-type="distribution" id="SECID0EMKAE"><title>Distribution.</title><p>Myanmar (Kachin State).</p></tp:treatment-sec><tp:treatment-sec><!--Section generated to contain objects referenced in tp:taxon-treatment.--><fig id="F3" position="float" orientation="portrait"><label>Figure 3.</label><caption><p><italic><tp:taxon-name><tp:taxon-name-part taxon-name-part-type="genus" reg="Kachinia">Kachinia</tp:taxon-name-part><tp:taxon-name-part taxon-name-part-type="species" reg="putao">putao</tp:taxon-name-part></tp:taxon-name></italic> sp. n., paratype female. <bold>A, C, E</bold> habitus, dorsal, ventral and lateral views <bold>B, D, F</bold> prosoma, dorsal, ventral and lateral views <bold>G, H</bold> abdomen, ventral and lateral views <bold>I, J</bold> genitalia, ventral and dorsal views. Abbreviations: <abbrev xmlns:xlink="http://www.w3.org/1999/xlink" xlink:title="apodemes" id="ABBRID0EJWAE" xlink:type="simple">ap</abbrev> = apodemes; <abbrev xmlns:xlink="http://www.w3.org/1999/xlink" xlink:title="anterior scutal ridge" id="ABBRID0ENWAE" xlink:type="simple">asr</abbrev> = anterior scutal ridge; <abbrev xmlns:xlink="http://www.w3.org/1999/xlink" xlink:title="booklung cover" id="ABBRID0ERWAE" xlink:type="simple">boc</abbrev> = booklung cover; <abbrev xmlns:xlink="http://www.w3.org/1999/xlink" xlink:title="line-like structure" id="ABBRID0EVWAE" xlink:type="simple">lst</abbrev> = line-like structure; <abbrev xmlns:xlink="http://www.w3.org/1999/xlink" xlink:title="plate" id="ABBRID0EZWAE" xlink:type="simple">pl</abbrev> = plate; <abbrev xmlns:xlink="http://www.w3.org/1999/xlink" xlink:title="posterior receptacle" id="ABBRID0E4WAE" xlink:type="simple">pr</abbrev> = posterior receptacle; <abbrev xmlns:xlink="http://www.w3.org/1999/xlink" xlink:title="posterior spiracles" id="ABBRID0EBXAE" xlink:type="simple">psp</abbrev> = posterior spiracles; <abbrev xmlns:xlink="http://www.w3.org/1999/xlink" xlink:title="sclerotized, recurved arches" id="ABBRID0EFXAE" xlink:type="simple">sar</abbrev> = sclerotized, recurved arches; <abbrev xmlns:xlink="http://www.w3.org/1999/xlink" xlink:title="T-shaped sclerite" id="ABBRID0EJXAE" xlink:type="simple">tsc</abbrev> = T-shaped sclerite. Scale bars: 0.4 mm (<bold>A, C, E</bold>); 0.2 mm (<bold>B, D, F, G, H</bold>); 0.1 mm (<bold>I, J</bold>).</p></caption><graphic xmlns:xlink="http://www.w3.org/1999/xlink" xlink:href="zookeys-794-031-g003.jpg" position="float" orientation="portrait" xlink:type="simple" id="oo_239633.jpg"/></fig><fig id="F6" position="float" orientation="portrait"><label>Figure 6.</label><caption><p><italic><tp:taxon-name><tp:taxon-name-part taxon-name-part-type="genus" reg="Kachinia">Kachinia</tp:taxon-name-part><tp:taxon-name-part taxon-name-part-type="species" reg="mahmolae">mahmolae</tp:taxon-name-part></tp:taxon-name></italic> sp. n., paratype female. <bold>A, C, E</bold> habitus, dorsal, ventral and lateral views <bold>B, D, F</bold> prosoma, dorsal, ventral, and lateral views <bold>G, H</bold> abdomen, ventral and lateral views <bold>I, J</bold> genitalia, ventral and dorsal views. Abbreviations: <abbrev xmlns:xlink="http://www.w3.org/1999/xlink" xlink:title="apodemes" id="ABBRID0E2AAG" xlink:type="simple">ap</abbrev> = apodemes; <abbrev xmlns:xlink="http://www.w3.org/1999/xlink" xlink:title="anterior scutal ridge" id="ABBRID0E6AAG" xlink:type="simple">asr</abbrev> = anterior scutal ridge; <abbrev xmlns:xlink="http://www.w3.org/1999/xlink" xlink:title="booklung cover" id="ABBRID0EDBAG" xlink:type="simple">boc</abbrev> = booklung cover; <abbrev xmlns:xlink="http://www.w3.org/1999/xlink" xlink:title="line-like structure" id="ABBRID0EHBAG" xlink:type="simple">lst</abbrev> = line-like structure; <abbrev xmlns:xlink="http://www.w3.org/1999/xlink" xlink:title="plate" id="ABBRID0ELBAG" xlink:type="simple">pl</abbrev> = plate; <abbrev xmlns:xlink="http://www.w3.org/1999/xlink" xlink:title="posterior receptacle" id="ABBRID0EPBAG" xlink:type="simple">pr</abbrev> = posterior receptacle; <abbrev xmlns:xlink="http://www.w3.org/1999/xlink" xlink:title="posterior spiracles" id="ABBRID0ETBAG" xlink:type="simple">psp</abbrev> = posterior spiracles; <abbrev xmlns:xlink="http://www.w3.org/1999/xlink" xlink:title="sclerotized, recurved arches" id="ABBRID0EXBAG" xlink:type="simple">sar</abbrev> = sclerotized, recurved arches; <abbrev xmlns:xlink="http://www.w3.org/1999/xlink" xlink:title="T-shaped sclerite" id="ABBRID0E2BAG" xlink:type="simple">tsc</abbrev> = T-shaped sclerite. Scale bars: 0.4 mm (<bold>A, C, E</bold>); 0.2 mm (<bold>B, D, F, G, H</bold>); 0.1 mm (<bold>I, J</bold>).</p></caption><graphic xmlns:xlink="http://www.w3.org/1999/xlink" xlink:href="zookeys-794-031-g006.jpg" position="float" orientation="portrait" xlink:type="simple" id="oo_239636.jpg"/></fig><fig id="F1" position="float" orientation="portrait"><label>Figure 1.</label><caption><p><italic><tp:taxon-name><tp:taxon-name-part taxon-name-part-type="genus" reg="Kachinia">Kachinia</tp:taxon-name-part><tp:taxon-name-part taxon-name-part-type="species" reg="putao">putao</tp:taxon-name-part></tp:taxon-name></italic> sp. n., holotype male. <bold>A, C, E</bold> habitus, dorsal, ventral and lateral views <bold>B, D, F, H</bold> prosoma, dorsal, ventral, lateral and anterior views <bold>G</bold> detached left endite and palp, ventral view <bold>I, J, K</bold> left palp, prolateral, dorsal and retrolateral views. Abbreviation: <abbrev xmlns:xlink="http://www.w3.org/1999/xlink" xlink:title="ventral protuberance" id="ABBRID0EBQAE" xlink:type="simple">vp</abbrev> = ventral protuberance. Scale bars: 0.4 mm (<bold>A, C, E</bold>); 0.2 mm (<bold>B, D, F, G, H</bold>); 0.1 mm (<bold>I, J, K</bold>).</p></caption><graphic xmlns:xlink="http://www.w3.org/1999/xlink" xlink:href="zookeys-794-031-g001.jpg" position="float" orientation="portrait" xlink:type="simple" id="oo_239631.jpg"/></fig><fig id="F4" position="float" orientation="portrait"><label>Figure 4.</label><caption><p><italic><tp:taxon-name><tp:taxon-name-part taxon-name-part-type="genus" reg="Kachinia">Kachinia</tp:taxon-name-part><tp:taxon-name-part taxon-name-part-type="species" reg="mahmolae">mahmolae</tp:taxon-name-part></tp:taxon-name></italic> Tong &amp; Li sp. n., holotype male. <bold>A, C, E</bold> habitus, dorsal, ventral and lateral views <bold>B, D, F, H</bold> prosoma, dorsal, ventral, lateral and anterior views <bold>G</bold> abdomen, ventral view <bold>I, J, K</bold> left palp, prolateral, dorsal and retrolateral views. Abbreviation: <abbrev xmlns:xlink="http://www.w3.org/1999/xlink" xlink:title="strong, long setae" id="ABBRID0EK4AE" xlink:type="simple">sls</abbrev> = strong, long setae; <abbrev xmlns:xlink="http://www.w3.org/1999/xlink" xlink:title="ventral protuberance" id="ABBRID0EO4AE" xlink:type="simple">vp</abbrev> = ventral protuberance. Scale bars: 0.4 mm (<bold>A, C, E</bold>); 0.2 mm (<bold>B, D, F, G, H</bold>); 0.1 mm (<bold>I, J, K</bold>).</p></caption><graphic xmlns:xlink="http://www.w3.org/1999/xlink" xlink:href="zookeys-794-031-g004.jpg" position="float" orientation="portrait" xlink:type="simple" id="oo_239634.jpg"/></fig><fig id="F2" position="float" orientation="portrait"><label>Figure 2.</label><caption><p><italic><tp:taxon-name><tp:taxon-name-part taxon-name-part-type="genus" reg="Kachinia">Kachinia</tp:taxon-name-part><tp:taxon-name-part taxon-name-part-type="species" reg="putao">putao</tp:taxon-name-part></tp:taxon-name></italic> sp. n., male, <abbrev xmlns:xlink="http://www.w3.org/1999/xlink" xlink:title="Scanning electron microscope" id="ABBRID0EPSAE" xlink:type="simple">SEM</abbrev>. <bold>A, C</bold> left palpl bulb, prolateral and dorsal views <bold>B, D, F</bold> embolus complex, prolateral, dorsal and retrolateral views <bold>E</bold> distal part of endite, ventral view. Abbreviations: <abbrev xmlns:xlink="http://www.w3.org/1999/xlink" xlink:title="broom-like projection" id="ABBRID0EZSAE" xlink:type="simple">blp</abbrev> = broom-like projection; <abbrev xmlns:xlink="http://www.w3.org/1999/xlink" xlink:title="brush-like projection" id="ABBRID0E4SAE" xlink:type="simple">bpr</abbrev> = brush-like projection; <abbrev xmlns:xlink="http://www.w3.org/1999/xlink" xlink:title="curved lobe" id="ABBRID0EBTAE" xlink:type="simple">clo</abbrev> = curved lobe; <abbrev xmlns:xlink="http://www.w3.org/1999/xlink" xlink:title="filiform lobe" id="ABBRID0EFTAE" xlink:type="simple">fil</abbrev> = filiform lobe; <abbrev xmlns:xlink="http://www.w3.org/1999/xlink" xlink:title="feather-like setae" id="ABBRID0EJTAE" xlink:type="simple">fls</abbrev> = feather-like setae; <abbrev xmlns:xlink="http://www.w3.org/1999/xlink" xlink:title="inner branch" id="ABBRID0ENTAE" xlink:type="simple">ibr</abbrev> = inner branch; <abbrev xmlns:xlink="http://www.w3.org/1999/xlink" xlink:title="large, ear-shaped lobe" id="ABBRID0ERTAE" xlink:type="simple">lel</abbrev> = large, ear-shaped lobe; <abbrev xmlns:xlink="http://www.w3.org/1999/xlink" xlink:title="leaf-like projection" id="ABBRID0EVTAE" xlink:type="simple">llp</abbrev> = leaf-like projection; <abbrev xmlns:xlink="http://www.w3.org/1999/xlink" xlink:title="long setae" id="ABBRID0EZTAE" xlink:type="simple">lse</abbrev> = long setae; <abbrev xmlns:xlink="http://www.w3.org/1999/xlink" xlink:title="outer branch" id="ABBRID0E4TAE" xlink:type="simple">obr</abbrev> = outer branch.</p></caption><graphic xmlns:xlink="http://www.w3.org/1999/xlink" xlink:href="zookeys-794-031-g002.jpg" position="float" orientation="portrait" xlink:type="simple" id="oo_239632.jpg"/></fig><fig id="F5" position="float" orientation="portrait"><label>Figure 5.</label><caption><p><italic><tp:taxon-name><tp:taxon-name-part taxon-name-part-type="genus" reg="Kachinia">Kachinia</tp:taxon-name-part><tp:taxon-name-part taxon-name-part-type="species" reg="mahmolae">mahmolae</tp:taxon-name-part></tp:taxon-name></italic> Tong &amp; Li sp. n., male, <abbrev xmlns:xlink="http://www.w3.org/1999/xlink" xlink:title="Scanning electron microscope" id="ABBRID0EQ5AE" xlink:type="simple">SEM</abbrev>. <bold>A, C</bold> left palpal bulb, prolateral and dorsal views <bold>B, D, F</bold> embolus complex, prolateral, dorsal and retrolateral views <bold>E</bold> detached labium and endite, ventral view. Abbreviations: <abbrev xmlns:xlink="http://www.w3.org/1999/xlink" xlink:title="broom-like projection" id="ABBRID0E15AE" xlink:type="simple">blp</abbrev> = broom-like projection; <abbrev xmlns:xlink="http://www.w3.org/1999/xlink" xlink:title="brush-like projection" id="ABBRID0E55AE" xlink:type="simple">bpr</abbrev> = brush-like projection; <abbrev xmlns:xlink="http://www.w3.org/1999/xlink" xlink:title="curved lobe" id="ABBRID0EC6AE" xlink:type="simple">clo</abbrev> = curved lobe; <abbrev xmlns:xlink="http://www.w3.org/1999/xlink" xlink:title="inner branch" id="ABBRID0EG6AE" xlink:type="simple">ibr</abbrev> = inner branch; <abbrev xmlns:xlink="http://www.w3.org/1999/xlink" xlink:title="deep incision of labium" id="ABBRID0EK6AE" xlink:type="simple">ldi</abbrev> = labium deep incision; <abbrev xmlns:xlink="http://www.w3.org/1999/xlink" xlink:title="large, ear-shaped lobe" id="ABBRID0EO6AE" xlink:type="simple">lel</abbrev> = large, ear-shaped lobe; <abbrev xmlns:xlink="http://www.w3.org/1999/xlink" xlink:title="leaf-like projection" id="ABBRID0ES6AE" xlink:type="simple">llp</abbrev> = leaf-like projection; <abbrev xmlns:xlink="http://www.w3.org/1999/xlink" xlink:title="outer branch" id="ABBRID0EW6AE" xlink:type="simple">obr</abbrev> = outer branch.</p></caption><graphic xmlns:xlink="http://www.w3.org/1999/xlink" xlink:href="zookeys-794-031-g005.jpg" position="float" orientation="portrait" xlink:type="simple" id="oo_239635.jpg"/></fig></tp:treatment-sec><ref-list><ref id="B2"><mixed-citation xmlns:xlink="http://www.w3.org/1999/xlink" xlink:type="simple"><person-group><name name-style="western"><surname>De Busschere</surname><given-names>C</given-names></name><name name-style="western"><surname>Fannes</surname><given-names>W</given-names></name><name name-style="western"><surname>Henrard</surname><given-names>A</given-names></name><name name-style="western"><surname>Gaublomme</surname><given-names>E</given-names></name><name name-style="western"><surname>Jocqué</surname><given-names>R</given-names></name><name name-style="western"><surname>Baert</surname><given-names>L</given-names></name></person-group> (<year>2014</year>) <article-title>Unravelling the goblin spiders puzzle: rDNA phylogeny of the family <tp:taxon-name><tp:taxon-name-part taxon-name-part-type="family">Oonopidae</tp:taxon-name-part></tp:taxon-name> (<tp:taxon-name><tp:taxon-name-part taxon-name-part-type="order">Araneae</tp:taxon-name-part></tp:taxon-name>).</article-title><source>Arthropod Systematics &amp; Phylogeny</source><volume>72</volume>(<issue>2</issue>): <fpage>177</fpage>–<lpage>192</lpage>.</mixed-citation></ref><ref id="B9"><mixed-citation xmlns:xlink="http://www.w3.org/1999/xlink" xlink:type="simple"><person-group><name name-style="western"><surname>Platnick</surname><given-names>NI</given-names></name><name name-style="western"><surname>Dupérré</surname><given-names>N</given-names></name><name name-style="western"><surname>Ott</surname><given-names>R</given-names></name><name name-style="western"><surname>Kranz-Baltensperger</surname><given-names>Y</given-names></name></person-group> (<year>2011</year>) <article-title>The goblin spider genus <italic><tp:taxon-name><tp:taxon-name-part taxon-name-part-type="genus">Brignolia</tp:taxon-name-part></tp:taxon-name></italic> (<tp:taxon-name><tp:taxon-name-part taxon-name-part-type="order">Araneae</tp:taxon-name-part></tp:taxon-name>, <tp:taxon-name><tp:taxon-name-part taxon-name-part-type="family">Oonopidae</tp:taxon-name-part></tp:taxon-name>).</article-title><source>Bulletin of the American Museum of Natural History</source><volume>349</volume>: <fpage>1</fpage>–<lpage>131</lpage>. <ext-link xlink:type="simple" ext-link-type="doi" xlink:href="10.1206/743.1">https://doi.org/10.1206/743.1</ext-link></mixed-citation></ref><ref id="B5"><mixed-citation xmlns:xlink="http://www.w3.org/1999/xlink" xlink:type="simple"><person-group><name name-style="western"><surname>Kranz-Baltensperger</surname><given-names>Y</given-names></name></person-group> (<year>2011</year>) <article-title>The oonopid spider genus <italic><tp:taxon-name><tp:taxon-name-part taxon-name-part-type="genus">Ischnothyreus</tp:taxon-name-part></tp:taxon-name></italic> in Borneo (<tp:taxon-name><tp:taxon-name-part taxon-name-part-type="family">Oonopidae</tp:taxon-name-part></tp:taxon-name>, <tp:taxon-name><tp:taxon-name-part taxon-name-part-type="order">Araneae</tp:taxon-name-part></tp:taxon-name>).</article-title><source>Zootaxa</source><volume>2939</volume>: <fpage>1</fpage>–<lpage>49</lpage>. <ext-link xlink:type="simple" ext-link-type="doi" xlink:href="10.1111/j.1749-6632.1920.tb55355.x">https://doi.org/10.1111/j.1749-6632.1920.tb55355.x</ext-link></mixed-citation></ref><ref id="B10"><mixed-citation xmlns:xlink="http://www.w3.org/1999/xlink" xlink:type="simple"><person-group><name name-style="western"><surname>Richard</surname><given-names>M</given-names></name><name name-style="western"><surname>Graber</surname><given-names>W</given-names></name><name name-style="western"><surname>Kropf</surname><given-names>C</given-names></name></person-group> (<year>2016</year>) <article-title>The goblin spider genus <italic><tp:taxon-name><tp:taxon-name-part taxon-name-part-type="genus">Ischnothyreus</tp:taxon-name-part></tp:taxon-name></italic> (<tp:taxon-name><tp:taxon-name-part taxon-name-part-type="order">Araneae</tp:taxon-name-part></tp:taxon-name>, <tp:taxon-name><tp:taxon-name-part taxon-name-part-type="family">Oonopidae</tp:taxon-name-part></tp:taxon-name>) in Java and Sumatra.</article-title><source>Zootaxa</source><volume>4151</volume>(<issue>1</issue>): <fpage>1</fpage>–<lpage>99</lpage>. <ext-link xlink:type="simple" ext-link-type="doi" xlink:href="10.11646/zootaxa.4151.1.1">https://doi.org/10.11646/zootaxa.4151.1.1</ext-link></mixed-citation></ref><ref id="B8"><mixed-citation xmlns:xlink="http://www.w3.org/1999/xlink" xlink:type="simple"><person-group><name name-style="western"><surname>Platnick</surname><given-names>NI</given-names></name><name name-style="western"><surname>Berniker</surname><given-names>L</given-names></name><name name-style="western"><surname>Kranz-Baltensperger</surname><given-names>Y</given-names></name></person-group> (<year>2012b</year>) <article-title>The goblin spider genus <italic><tp:taxon-name><tp:taxon-name-part taxon-name-part-type="genus">Ischnothyreus</tp:taxon-name-part></tp:taxon-name></italic> (<tp:taxon-name><tp:taxon-name-part taxon-name-part-type="order">Araneae</tp:taxon-name-part></tp:taxon-name>, <tp:taxon-name><tp:taxon-name-part taxon-name-part-type="family">Oonopidae</tp:taxon-name-part></tp:taxon-name>) in the New World.</article-title><source>American Museum Novitates</source><volume>3759</volume>: <fpage>1</fpage>–<lpage>32</lpage>. <ext-link xlink:type="simple" ext-link-type="doi" xlink:href="10.1206/3759.2">https://doi.org/10.1206/3759.2</ext-link></mixed-citation></ref><ref id="B12"><mixed-citation xmlns:xlink="http://www.w3.org/1999/xlink" xlink:type="simple"><person-group><name name-style="western"><surname>Tong</surname><given-names>Y</given-names></name><name name-style="western"><surname>He</surname><given-names>J</given-names></name><name name-style="western"><surname>Li</surname><given-names>S</given-names></name></person-group> (<year>2018</year>) <article-title>A new species of the genus <italic><tp:taxon-name><tp:taxon-name-part taxon-name-part-type="genus">Ischnothyreus</tp:taxon-name-part></tp:taxon-name></italic> Simon, 1893 from Chongqing, China (<tp:taxon-name><tp:taxon-name-part taxon-name-part-type="order">Araneae</tp:taxon-name-part></tp:taxon-name>, <tp:taxon-name><tp:taxon-name-part taxon-name-part-type="family">Oonopidae</tp:taxon-name-part></tp:taxon-name>).</article-title><source>Journal of Shenyang Normal University (Natural Science edition)</source><volume>36</volume>(<issue>1</issue>): <fpage>10</fpage>–<lpage>15</lpage>.</mixed-citation></ref><ref id="B13"><mixed-citation xmlns:xlink="http://www.w3.org/1999/xlink" xlink:type="simple"><person-group><name name-style="western"><surname>Tong</surname><given-names>Y</given-names></name><name name-style="western"><surname>Li</surname><given-names>S</given-names></name></person-group> (<year>2007</year>) <article-title>One new genus and four new species of oonopid spiders from Southwest China (<tp:taxon-name><tp:taxon-name-part taxon-name-part-type="order">Araneae</tp:taxon-name-part></tp:taxon-name>: <tp:taxon-name><tp:taxon-name-part taxon-name-part-type="family">Oonopidae</tp:taxon-name-part></tp:taxon-name>).</article-title><source>Annales Zoologici, Warszawa</source><volume>57</volume>: <fpage>331</fpage>–<lpage>340</lpage>.</mixed-citation></ref><ref id="B3"><mixed-citation xmlns:xlink="http://www.w3.org/1999/xlink" xlink:type="simple"><person-group><name name-style="western"><surname>Eichenberger</surname><given-names>B</given-names></name><name name-style="western"><surname>Kranz-Baltensperger</surname><given-names>Y</given-names></name></person-group> (<year>2011</year>) <article-title>New <italic><tp:taxon-name><tp:taxon-name-part taxon-name-part-type="genus">Trilacuna</tp:taxon-name-part></tp:taxon-name></italic> species from Thailand, Malaysia and Sumatra (<tp:taxon-name><tp:taxon-name-part taxon-name-part-type="order">Araneae</tp:taxon-name-part></tp:taxon-name>, <tp:taxon-name><tp:taxon-name-part taxon-name-part-type="family">Oonopidae</tp:taxon-name-part></tp:taxon-name>).</article-title><source>Zootaxa</source><volume>2823</volume>: <fpage>1</fpage>–<lpage>31</lpage>.</mixed-citation></ref></ref-list></tp:taxon-treatment>
