# Supplementary material for: A new genus of oonopid spiders from Myanmar (Araneae, Oonopidae)
Source: Zookeys. 2018 Nov 1;(794):31–43. doi: 10.3897/zookeys.794.29156 (PMC6224369; doi:10.3897/zookeys.794.29156)
Supplement: XML Treatment for Kachinia putao [file zookeys.794.29156-treatment2.xml]

<!DOCTYPE tp:taxon-treatment
  PUBLIC "-//TaxonX//DTD Taxonomic Treatment Publishing DTD v0 20100105//EN" "tax-treatment-NSO.dtd">
<tp:taxon-treatment xmlns:tp="http://www.plazi.org/taxpub"><tp:treatment-meta><kwd-group><label>Taxon classification</label><kwd><named-content xmlns:xlink="http://www.w3.org/1999/xlink" content-type="kingdom">Animalia</named-content></kwd><kwd><named-content xmlns:xlink="http://www.w3.org/1999/xlink" content-type="order">Araneae</named-content></kwd><kwd><named-content xmlns:xlink="http://www.w3.org/1999/xlink" content-type="family">Oonopidae</named-content></kwd></kwd-group><mixed-citation publication-type="journal"><person-group><name><surname>Tong</surname><given-names>Yanfeng</given-names></name><name><surname>Chen</surname><given-names>Haifeng</given-names></name><name><surname>Liu</surname><given-names>Sijia</given-names></name><name><surname>Li</surname><given-names>Shuqiang</given-names></name></person-group><article-title>A new genus of oonopid spiders from Myanmar (<tp:taxon-name><tp:taxon-name-part taxon-name-part-type="order">Araneae</tp:taxon-name-part></tp:taxon-name>, <tp:taxon-name><tp:taxon-name-part taxon-name-part-type="family">Oonopidae</tp:taxon-name-part></tp:taxon-name>)</article-title><source>Zookeys</source><day>1</day><month>11</month><year>2018</year><volume>2018</volume><issue>794</issue><fpage>31</fpage><lpage>43</lpage><pub-id pub-id-type="doi">10.3897/zookeys.794.29156</pub-id></mixed-citation></tp:treatment-meta><tp:nomenclature><tp:taxon-name>
            <tp:taxon-name-part taxon-name-part-type="genus" reg="Kachinia">Kachinia</tp:taxon-name-part>
            <tp:taxon-name-part taxon-name-part-type="species" reg="putao">putao</tp:taxon-name-part>
            <object-id xmlns:xlink="http://www.w3.org/1999/xlink" content-type="zoobank" xlink:type="simple">http://zoobank.org/CBE0BE63-B464-42F3-93B3-788345452D38</object-id>
          </tp:taxon-name><tp:taxon-authority>Tong &amp; Li</tp:taxon-authority><tp:taxon-status xmlns:xlink="http://www.w3.org/1999/xlink" xlink:type="simple">sp. n.</tp:taxon-status><xref ref-type="fig" rid="F1">Figs 1</xref><xref ref-type="fig" rid="F2">, 2</xref><xref ref-type="fig" rid="F3">, 3</xref></tp:nomenclature><tp:treatment-sec sec-type="type material" id="SECID0EGMAE"><title>Type material.</title><p><bold>Holotype</bold>: ♂ (<named-content xmlns:xlink="http://www.w3.org/1999/xlink" content-type="dwc:institutional_code" xlink:type="simple">IZCAS</named-content> Ar-25090), Myanmar, Kachin State, Putao, around Ziradum Village, <named-content xmlns:xlink="http://www.w3.org/1999/xlink" content-type="dwc:verbatimCoordinates" xlink:type="simple"><named-content content-type="geo-json" specific-use="{&#34;type&#34;:&#34;Point&#34;,&#34;coordinates&#34;:[97.109667,27.557750]}" id="NCID0EWMAE" xlink:type="simple">27°33.465'N, 97°06.580'E</named-content></named-content>, 1051 m, Wu J. &amp; Chen Z., 8.V.2017. <bold>Paratypes</bold>: 5♂, 13♀ (<named-content xmlns:xlink="http://www.w3.org/1999/xlink" content-type="dwc:institutional_code" xlink:type="simple">IZCAS</named-content> Ar-25091), same data as holotype; 2♀ (<named-content xmlns:xlink="http://www.w3.org/1999/xlink" content-type="dwc:institutional_code" xlink:type="simple">IZCAS</named-content> Ar-25094), same data as holotype; 6♂, 6♀ (<named-content xmlns:xlink="http://www.w3.org/1999/xlink" content-type="dwc:institutional_code" xlink:type="simple">IZCAS</named-content> Ar-25092), Myanmar, Kachin State, Putao, Hponkanrazi Wildlife Sanctuary, around Ziradum, <named-content xmlns:xlink="http://www.w3.org/1999/xlink" content-type="dwc:verbatimCoordinates" xlink:type="simple"><named-content content-type="geo-json" specific-use="{&#34;type&#34;:&#34;Point&#34;,&#34;coordinates&#34;:[97.092433,27.574983]}" id="NCID0EPNAE" xlink:type="simple">27°34.499'N, 97°05.546'E</named-content></named-content>, 1106 m, Wu J., 19.X.2016; 6♂, 4♀ (<named-content xmlns:xlink="http://www.w3.org/1999/xlink" content-type="dwc:institutional_code" xlink:type="simple">IZCAS</named-content> Ar-25094), same data as for holotype.</p></tp:treatment-sec><tp:treatment-sec sec-type="etymology" id="SECID0EZNAE"><title>Etymology.</title><p>The species epithet, a noun in apposition, refers to the type locality.</p></tp:treatment-sec><tp:treatment-sec sec-type="diagnosis" id="SECID0E5NAE"><title>Diagnosis.</title><p>The new species is similar to <italic><tp:taxon-name><tp:taxon-name-part taxon-name-part-type="genus" reg="Kachinia">K.</tp:taxon-name-part><tp:taxon-name-part taxon-name-part-type="species" reg="mahmolae">mahmolae</tp:taxon-name-part></tp:taxon-name></italic> sp. n., but can be distinguished by the proportion of the cymbiobulbus (length/maximal width = 3) (Figure <xref ref-type="fig" rid="F1">1I</xref>), the <!--PageBreak--><!--PageBreak-->flat, wide and elongated lobe of the embolus complex (<abbrev xmlns:xlink="http://www.w3.org/1999/xlink" xlink:title="curved lobe" id="ABBRID0EWOAE" xlink:type="simple">clo</abbrev>, Figure <xref ref-type="fig" rid="F2">2B, D</xref>) and the absence of long, strong setae on the abdominal scutum in males, and the presence of a crescent-shaped plate (<abbrev xmlns:xlink="http://www.w3.org/1999/xlink" xlink:title="plate" id="ABBRID0E5OAE" xlink:type="simple">pl</abbrev>, Figure <xref ref-type="fig" rid="F3">3G, I</xref>) of the endogyne.</p><fig id="F1" position="float" orientation="portrait"><label>Figure 1.</label><caption><p><italic><tp:taxon-name><tp:taxon-name-part taxon-name-part-type="genus" reg="Kachinia">Kachinia</tp:taxon-name-part><tp:taxon-name-part taxon-name-part-type="species" reg="putao">putao</tp:taxon-name-part></tp:taxon-name></italic> sp. n., holotype male. <bold>A, C, E</bold> habitus, dorsal, ventral and lateral views <bold>B, D, F, H</bold> prosoma, dorsal, ventral, lateral and anterior views <bold>G</bold> detached left endite and palp, ventral view <bold>I, J, K</bold> left palp, prolateral, dorsal and retrolateral views. Abbreviation: <abbrev xmlns:xlink="http://www.w3.org/1999/xlink" xlink:title="ventral protuberance" id="ABBRID0EBQAE" xlink:type="simple">vp</abbrev> = ventral protuberance. Scale bars: 0.4 mm (<bold>A, C, E</bold>); 0.2 mm (<bold>B, D, F, G, H</bold>); 0.1 mm (<bold>I, J, K</bold>).</p></caption><graphic xmlns:xlink="http://www.w3.org/1999/xlink" xlink:href="zookeys-794-031-g001.jpg" position="float" orientation="portrait" xlink:type="simple" id="oo_239631.jpg"/></fig></tp:treatment-sec><tp:treatment-sec sec-type="description" id="SECID0EQQAE"><title>Description.</title><p>Male (holotype). Habitus as in Figure <xref ref-type="fig" rid="F1">1A, C, E</xref>. Body length 1.59; carapace 0.75 long, 0.67 wide; abdomen 0.78 long, 0.51 wide.</p><p>Palp (Figure <xref ref-type="fig" rid="F1">1I–K</xref>): Femur 0.32 long, 0.17 width, length/maximal width = 1.88. Cymbiobulbus 0.57 long, 0.19 wide, length/maximal width = 3. Embolus complex (Figure <xref ref-type="fig" rid="F2">2B, D, F</xref>) with four projections from prolateral view, including a flat, wide and elongated, strongly curved lobe (<abbrev xmlns:xlink="http://www.w3.org/1999/xlink" xlink:title="curved lobe" id="ABBRID0EERAE" xlink:type="simple">clo</abbrev>), a leaf-like projection (<abbrev xmlns:xlink="http://www.w3.org/1999/xlink" xlink:title="leaf-like projection" id="ABBRID0EIRAE" xlink:type="simple">llp</abbrev>), a broom-like projection (<abbrev xmlns:xlink="http://www.w3.org/1999/xlink" xlink:title="broom-like projection" id="ABBRID0EMRAE" xlink:type="simple">blp</abbrev>), and a long, brush-like projection (<abbrev xmlns:xlink="http://www.w3.org/1999/xlink" xlink:title="brush-like projection" id="ABBRID0EQRAE" xlink:type="simple">bpr</abbrev>); with a large, ear-shaped lobe (<abbrev xmlns:xlink="http://www.w3.org/1999/xlink" xlink:title="large, ear-shaped lobe" id="ABBRID0EURAE" xlink:type="simple">lel</abbrev>) in retrolaeral view, the distal end with filiform lobe (<abbrev xmlns:xlink="http://www.w3.org/1999/xlink" xlink:title="filiform lobe" id="ABBRID0EYRAE" xlink:type="simple">fil</abbrev>).</p><fig id="F2" position="float" orientation="portrait"><label>Figure 2.</label><caption><p><italic><tp:taxon-name><tp:taxon-name-part taxon-name-part-type="genus" reg="Kachinia">Kachinia</tp:taxon-name-part><tp:taxon-name-part taxon-name-part-type="species" reg="putao">putao</tp:taxon-name-part></tp:taxon-name></italic> sp. n., male, <abbrev xmlns:xlink="http://www.w3.org/1999/xlink" xlink:title="Scanning electron microscope" id="ABBRID0EPSAE" xlink:type="simple">SEM</abbrev>. <bold>A, C</bold> left palpl bulb, prolateral and dorsal views <bold>B, D, F</bold> embolus complex, prolateral, dorsal and retrolateral views <bold>E</bold> distal part of endite, ventral view. Abbreviations: <abbrev xmlns:xlink="http://www.w3.org/1999/xlink" xlink:title="broom-like projection" id="ABBRID0EZSAE" xlink:type="simple">blp</abbrev> = broom-like projection; <abbrev xmlns:xlink="http://www.w3.org/1999/xlink" xlink:title="brush-like projection" id="ABBRID0E4SAE" xlink:type="simple">bpr</abbrev> = brush-like projection; <abbrev xmlns:xlink="http://www.w3.org/1999/xlink" xlink:title="curved lobe" id="ABBRID0EBTAE" xlink:type="simple">clo</abbrev> = curved lobe; <abbrev xmlns:xlink="http://www.w3.org/1999/xlink" xlink:title="filiform lobe" id="ABBRID0EFTAE" xlink:type="simple">fil</abbrev> = filiform lobe; <abbrev xmlns:xlink="http://www.w3.org/1999/xlink" xlink:title="feather-like setae" id="ABBRID0EJTAE" xlink:type="simple">fls</abbrev> = feather-like setae; <abbrev xmlns:xlink="http://www.w3.org/1999/xlink" xlink:title="inner branch" id="ABBRID0ENTAE" xlink:type="simple">ibr</abbrev> = inner branch; <abbrev xmlns:xlink="http://www.w3.org/1999/xlink" xlink:title="large, ear-shaped lobe" id="ABBRID0ERTAE" xlink:type="simple">lel</abbrev> = large, ear-shaped lobe; <abbrev xmlns:xlink="http://www.w3.org/1999/xlink" xlink:title="leaf-like projection" id="ABBRID0EVTAE" xlink:type="simple">llp</abbrev> = leaf-like projection; <abbrev xmlns:xlink="http://www.w3.org/1999/xlink" xlink:title="long setae" id="ABBRID0EZTAE" xlink:type="simple">lse</abbrev> = long setae; <abbrev xmlns:xlink="http://www.w3.org/1999/xlink" xlink:title="outer branch" id="ABBRID0E4TAE" xlink:type="simple">obr</abbrev> = outer branch.</p></caption><graphic xmlns:xlink="http://www.w3.org/1999/xlink" xlink:href="zookeys-794-031-g002.jpg" position="float" orientation="portrait" xlink:type="simple" id="oo_239632.jpg"/></fig><p>Female. Habitus as in Figure <xref ref-type="fig" rid="F3">3A, C, E</xref>. Body length 1.61; carapace 0.69 long, 0.62 wide; abdomen 0.94 long, 0.65 wide. Postgastric scutum 0.40 long, 0.46 width, length/width ratio = 0.87.</p><p>Genitalia. Ventral view (Figure <xref ref-type="fig" rid="F3">3I</xref>): middle part of anterior margin of postgastric scutum strongly sclerotized (<abbrev xmlns:xlink="http://www.w3.org/1999/xlink" xlink:title="anterior scutal ridge" id="ABBRID0ESUAE" xlink:type="simple">asr</abbrev>), with a narrow, crescent-shaped plate (<abbrev xmlns:xlink="http://www.w3.org/1999/xlink" xlink:title="plate" id="ABBRID0EWUAE" xlink:type="simple">pl</abbrev>). Dorsal view (Figure <xref ref-type="fig" rid="F3">3J</xref>): with a T-shaped sclerite (<abbrev xmlns:xlink="http://www.w3.org/1999/xlink" xlink:title="T-shaped sclerite" id="ABBRID0E5UAE" xlink:type="simple">tsc</abbrev>) anteriorly, followed posteriorly by a tube-like posterior receptacle (<abbrev xmlns:xlink="http://www.w3.org/1999/xlink" xlink:title="posterior receptacle" id="ABBRID0ECVAE" xlink:type="simple">pr</abbrev>); from lateral view, the tube curved ventrally, then extends anteriorly, ending at the crescent-shaped plate, the ending point nearly reaching anterior margin of postgastric scutum (Figure <xref ref-type="fig" rid="F3">3G, H, I</xref>); a very thin, long and line-like structure (<abbrev xmlns:xlink="http://www.w3.org/1999/xlink" xlink:title="line-like structure" id="ABBRID0EKVAE" xlink:type="simple">lst</abbrev>) can be seen inside the tube.</p><fig id="F3" position="float" orientation="portrait"><label>Figure 3.</label><caption><p><italic><tp:taxon-name><tp:taxon-name-part taxon-name-part-type="genus" reg="Kachinia">Kachinia</tp:taxon-name-part><tp:taxon-name-part taxon-name-part-type="species" reg="putao">putao</tp:taxon-name-part></tp:taxon-name></italic> sp. n., paratype female. <bold>A, C, E</bold> habitus, dorsal, ventral and lateral views <bold>B, D, F</bold> prosoma, dorsal, ventral and lateral views <bold>G, H</bold> abdomen, ventral and lateral views <bold>I, J</bold> genitalia, ventral and dorsal views. Abbreviations: <abbrev xmlns:xlink="http://www.w3.org/1999/xlink" xlink:title="apodemes" id="ABBRID0EJWAE" xlink:type="simple">ap</abbrev> = apodemes; <abbrev xmlns:xlink="http://www.w3.org/1999/xlink" xlink:title="anterior scutal ridge" id="ABBRID0ENWAE" xlink:type="simple">asr</abbrev> = anterior scutal ridge; <abbrev xmlns:xlink="http://www.w3.org/1999/xlink" xlink:title="booklung cover" id="ABBRID0ERWAE" xlink:type="simple">boc</abbrev> = booklung cover; <abbrev xmlns:xlink="http://www.w3.org/1999/xlink" xlink:title="line-like structure" id="ABBRID0EVWAE" xlink:type="simple">lst</abbrev> = line-like structure; <abbrev xmlns:xlink="http://www.w3.org/1999/xlink" xlink:title="plate" id="ABBRID0EZWAE" xlink:type="simple">pl</abbrev> = plate; <abbrev xmlns:xlink="http://www.w3.org/1999/xlink" xlink:title="posterior receptacle" id="ABBRID0E4WAE" xlink:type="simple">pr</abbrev> = posterior receptacle; <abbrev xmlns:xlink="http://www.w3.org/1999/xlink" xlink:title="posterior spiracles" id="ABBRID0EBXAE" xlink:type="simple">psp</abbrev> = posterior spiracles; <abbrev xmlns:xlink="http://www.w3.org/1999/xlink" xlink:title="sclerotized, recurved arches" id="ABBRID0EFXAE" xlink:type="simple">sar</abbrev> = sclerotized, recurved arches; <abbrev xmlns:xlink="http://www.w3.org/1999/xlink" xlink:title="T-shaped sclerite" id="ABBRID0EJXAE" xlink:type="simple">tsc</abbrev> = T-shaped sclerite. Scale bars: 0.4 mm (<bold>A, C, E</bold>); 0.2 mm (<bold>B, D, F, G, H</bold>); 0.1 mm (<bold>I, J</bold>).</p></caption><graphic xmlns:xlink="http://www.w3.org/1999/xlink" xlink:href="zookeys-794-031-g003.jpg" position="float" orientation="portrait" xlink:type="simple" id="oo_239633.jpg"/></fig></tp:treatment-sec><tp:treatment-sec sec-type="distribution" id="SECID0EYXAE"><title>Distribution.</title><p>Myanmar (Kachin State).</p></tp:treatment-sec></tp:taxon-treatment>
