# Supplementary material for: A new genus of oonopid spiders from Myanmar (Araneae, Oonopidae)
Source: Zookeys. 2018 Nov 1;(794):31–43. doi: 10.3897/zookeys.794.29156 (PMC6224369; doi:10.3897/zookeys.794.29156)
Supplement: XML Treatment for Kachinia mahmolae [file zookeys.794.29156-treatment3.xml]

<!DOCTYPE tp:taxon-treatment
  PUBLIC "-//TaxonX//DTD Taxonomic Treatment Publishing DTD v0 20100105//EN" "tax-treatment-NSO.dtd">
<tp:taxon-treatment xmlns:tp="http://www.plazi.org/taxpub"><tp:treatment-meta><kwd-group><label>Taxon classification</label><kwd><named-content xmlns:xlink="http://www.w3.org/1999/xlink" content-type="kingdom">Animalia</named-content></kwd><kwd><named-content xmlns:xlink="http://www.w3.org/1999/xlink" content-type="order">Araneae</named-content></kwd><kwd><named-content xmlns:xlink="http://www.w3.org/1999/xlink" content-type="family">Oonopidae</named-content></kwd></kwd-group><mixed-citation publication-type="journal"><person-group><name><surname>Tong</surname><given-names>Yanfeng</given-names></name><name><surname>Chen</surname><given-names>Haifeng</given-names></name><name><surname>Liu</surname><given-names>Sijia</given-names></name><name><surname>Li</surname><given-names>Shuqiang</given-names></name></person-group><article-title>A new genus of oonopid spiders from Myanmar (<tp:taxon-name><tp:taxon-name-part taxon-name-part-type="order">Araneae</tp:taxon-name-part></tp:taxon-name>, <tp:taxon-name><tp:taxon-name-part taxon-name-part-type="family">Oonopidae</tp:taxon-name-part></tp:taxon-name>)</article-title><source>Zookeys</source><day>1</day><month>11</month><year>2018</year><volume>2018</volume><issue>794</issue><fpage>31</fpage><lpage>43</lpage><pub-id pub-id-type="doi">10.3897/zookeys.794.29156</pub-id></mixed-citation></tp:treatment-meta><tp:nomenclature><tp:taxon-name>
            <tp:taxon-name-part taxon-name-part-type="genus" reg="Kachinia">Kachinia</tp:taxon-name-part>
            <tp:taxon-name-part taxon-name-part-type="species" reg="mahmolae">mahmolae</tp:taxon-name-part>
            <object-id xmlns:xlink="http://www.w3.org/1999/xlink" content-type="zoobank" xlink:type="simple">http://zoobank.org/4229EC75-64B5-4066-8A2D-54334DC46503</object-id>
          </tp:taxon-name><tp:taxon-authority>Tong &amp; Li</tp:taxon-authority><tp:taxon-status xmlns:xlink="http://www.w3.org/1999/xlink" xlink:type="simple">sp. n.</tp:taxon-status><xref ref-type="fig" rid="F4">Figs 4</xref><xref ref-type="fig" rid="F5">, 5</xref><xref ref-type="fig" rid="F6">, 6</xref><!--PageBreak--><!--PageBreak--></tp:nomenclature><tp:treatment-sec sec-type="type material" id="SECID0EUZAE"><title>Type material.</title><p><bold>Holotype</bold>: ♂ (<named-content xmlns:xlink="http://www.w3.org/1999/xlink" content-type="dwc:institutional_code" xlink:type="simple">IZCAS</named-content> Ar-25095), Myanmar, Kachin State, Putao, Mahmolae Village, <named-content xmlns:xlink="http://www.w3.org/1999/xlink" content-type="dwc:verbatimCoordinates" xlink:type="simple"><named-content content-type="geo-json" specific-use="{&#34;type&#34;:&#34;Point&#34;,&#34;coordinates&#34;:[97.358083,21.386850]}" id="NCID0EE1AE" xlink:type="simple">21°23.211'N, 97°21.485'E</named-content></named-content>, 415 m, Wu J. &amp; Chen Z., 5.V.2017. <bold>Paratypes</bold>: 1♂, 2♀ (<named-content xmlns:xlink="http://www.w3.org/1999/xlink" content-type="dwc:institutional_code" xlink:type="simple">IZCAS</named-content> Ar-25096), same data as holotype; 1♂ (<named-content xmlns:xlink="http://www.w3.org/1999/xlink" content-type="dwc:institutional_code" xlink:type="simple">IZCAS</named-content> Ar-25097), Myanmar, Kachin State, Putao, roadside between Nahteukhu and BaAve, <named-content xmlns:xlink="http://www.w3.org/1999/xlink" content-type="dwc:verbatimCoordinates" xlink:type="simple"><named-content content-type="geo-json" specific-use="{&#34;type&#34;:&#34;Point&#34;,&#34;coordinates&#34;:[97.387783,27.300000]}" id="NCID0EY1AE" xlink:type="simple">27°18.000'N, 97°23.267'E</named-content></named-content>, 535 m, Wu J., 8.X.2016.</p></tp:treatment-sec><tp:treatment-sec sec-type="etymology" id="SECID0E41AE"><title>Etymology.</title><p>The species epithet, a noun in apposition, refers to the type locality.</p></tp:treatment-sec><tp:treatment-sec sec-type="diagnosis" id="SECID0EC2AE"><title>Diagnosis.</title><p>The new species is similar to <italic><tp:taxon-name><tp:taxon-name-part taxon-name-part-type="genus" reg="Kachinia">K.</tp:taxon-name-part><tp:taxon-name-part taxon-name-part-type="species" reg="putao">putao</tp:taxon-name-part></tp:taxon-name></italic> sp. n. but can be distinguished by the proportion of the cymbiobulbus (length/maximal width = 2.6) (Figure <xref ref-type="fig" rid="F4">4I</xref>), the collapsed lobe of the embolus complex (<abbrev xmlns:xlink="http://www.w3.org/1999/xlink" xlink:title="curved lobe" id="ABBRID0EX2AE" xlink:type="simple">clo</abbrev>, Figure <xref ref-type="fig" rid="F5">5B, D</xref>) and the long, strong setae on the abdominal scutum (<abbrev xmlns:xlink="http://www.w3.org/1999/xlink" xlink:title="strong, long setae" id="ABBRID0E62AE" xlink:type="simple">sls</abbrev>, Figure <xref ref-type="fig" rid="F4">4E, G</xref>) in males, and the presence of a triangular plate (<abbrev xmlns:xlink="http://www.w3.org/1999/xlink" xlink:title="plate" id="ABBRID0EH3AE" xlink:type="simple">pl</abbrev>, Figure <xref ref-type="fig" rid="F6">6G, I</xref>) of the endogyne.</p><fig id="F4" position="float" orientation="portrait"><label>Figure 4.</label><caption><p><italic><tp:taxon-name><tp:taxon-name-part taxon-name-part-type="genus" reg="Kachinia">Kachinia</tp:taxon-name-part><tp:taxon-name-part taxon-name-part-type="species" reg="mahmolae">mahmolae</tp:taxon-name-part></tp:taxon-name></italic> Tong &amp; Li sp. n., holotype male. <bold>A, C, E</bold> habitus, dorsal, ventral and lateral views <bold>B, D, F, H</bold> prosoma, dorsal, ventral, lateral and anterior views <bold>G</bold> abdomen, ventral view <bold>I, J, K</bold> left palp, prolateral, dorsal and retrolateral views. Abbreviation: <abbrev xmlns:xlink="http://www.w3.org/1999/xlink" xlink:title="strong, long setae" id="ABBRID0EK4AE" xlink:type="simple">sls</abbrev> = strong, long setae; <abbrev xmlns:xlink="http://www.w3.org/1999/xlink" xlink:title="ventral protuberance" id="ABBRID0EO4AE" xlink:type="simple">vp</abbrev> = ventral protuberance. Scale bars: 0.4 mm (<bold>A, C, E</bold>); 0.2 mm (<bold>B, D, F, G, H</bold>); 0.1 mm (<bold>I, J, K</bold>).</p></caption><graphic xmlns:xlink="http://www.w3.org/1999/xlink" xlink:href="zookeys-794-031-g004.jpg" position="float" orientation="portrait" xlink:type="simple" id="oo_239634.jpg"/></fig><fig id="F5" position="float" orientation="portrait"><label>Figure 5.</label><caption><p><italic><tp:taxon-name><tp:taxon-name-part taxon-name-part-type="genus" reg="Kachinia">Kachinia</tp:taxon-name-part><tp:taxon-name-part taxon-name-part-type="species" reg="mahmolae">mahmolae</tp:taxon-name-part></tp:taxon-name></italic> Tong &amp; Li sp. n., male, <abbrev xmlns:xlink="http://www.w3.org/1999/xlink" xlink:title="Scanning electron microscope" id="ABBRID0EQ5AE" xlink:type="simple">SEM</abbrev>. <bold>A, C</bold> left palpal bulb, prolateral and dorsal views <bold>B, D, F</bold> embolus complex, prolateral, dorsal and retrolateral views <bold>E</bold> detached labium and endite, ventral view. Abbreviations: <abbrev xmlns:xlink="http://www.w3.org/1999/xlink" xlink:title="broom-like projection" id="ABBRID0E15AE" xlink:type="simple">blp</abbrev> = broom-like projection; <abbrev xmlns:xlink="http://www.w3.org/1999/xlink" xlink:title="brush-like projection" id="ABBRID0E55AE" xlink:type="simple">bpr</abbrev> = brush-like projection; <abbrev xmlns:xlink="http://www.w3.org/1999/xlink" xlink:title="curved lobe" id="ABBRID0EC6AE" xlink:type="simple">clo</abbrev> = curved lobe; <abbrev xmlns:xlink="http://www.w3.org/1999/xlink" xlink:title="inner branch" id="ABBRID0EG6AE" xlink:type="simple">ibr</abbrev> = inner branch; <abbrev xmlns:xlink="http://www.w3.org/1999/xlink" xlink:title="deep incision of labium" id="ABBRID0EK6AE" xlink:type="simple">ldi</abbrev> = labium deep incision; <abbrev xmlns:xlink="http://www.w3.org/1999/xlink" xlink:title="large, ear-shaped lobe" id="ABBRID0EO6AE" xlink:type="simple">lel</abbrev> = large, ear-shaped lobe; <abbrev xmlns:xlink="http://www.w3.org/1999/xlink" xlink:title="leaf-like projection" id="ABBRID0ES6AE" xlink:type="simple">llp</abbrev> = leaf-like projection; <abbrev xmlns:xlink="http://www.w3.org/1999/xlink" xlink:title="outer branch" id="ABBRID0EW6AE" xlink:type="simple">obr</abbrev> = outer branch.</p></caption><graphic xmlns:xlink="http://www.w3.org/1999/xlink" xlink:href="zookeys-794-031-g005.jpg" position="float" orientation="portrait" xlink:type="simple" id="oo_239635.jpg"/></fig><fig id="F6" position="float" orientation="portrait"><label>Figure 6.</label><caption><p><italic><tp:taxon-name><tp:taxon-name-part taxon-name-part-type="genus" reg="Kachinia">Kachinia</tp:taxon-name-part><tp:taxon-name-part taxon-name-part-type="species" reg="mahmolae">mahmolae</tp:taxon-name-part></tp:taxon-name></italic> sp. n., paratype female. <bold>A, C, E</bold> habitus, dorsal, ventral and lateral views <bold>B, D, F</bold> prosoma, dorsal, ventral, and lateral views <bold>G, H</bold> abdomen, ventral and lateral views <bold>I, J</bold> genitalia, ventral and dorsal views. Abbreviations: <abbrev xmlns:xlink="http://www.w3.org/1999/xlink" xlink:title="apodemes" id="ABBRID0E2AAG" xlink:type="simple">ap</abbrev> = apodemes; <abbrev xmlns:xlink="http://www.w3.org/1999/xlink" xlink:title="anterior scutal ridge" id="ABBRID0E6AAG" xlink:type="simple">asr</abbrev> = anterior scutal ridge; <abbrev xmlns:xlink="http://www.w3.org/1999/xlink" xlink:title="booklung cover" id="ABBRID0EDBAG" xlink:type="simple">boc</abbrev> = booklung cover; <abbrev xmlns:xlink="http://www.w3.org/1999/xlink" xlink:title="line-like structure" id="ABBRID0EHBAG" xlink:type="simple">lst</abbrev> = line-like structure; <abbrev xmlns:xlink="http://www.w3.org/1999/xlink" xlink:title="plate" id="ABBRID0ELBAG" xlink:type="simple">pl</abbrev> = plate; <abbrev xmlns:xlink="http://www.w3.org/1999/xlink" xlink:title="posterior receptacle" id="ABBRID0EPBAG" xlink:type="simple">pr</abbrev> = posterior receptacle; <abbrev xmlns:xlink="http://www.w3.org/1999/xlink" xlink:title="posterior spiracles" id="ABBRID0ETBAG" xlink:type="simple">psp</abbrev> = posterior spiracles; <abbrev xmlns:xlink="http://www.w3.org/1999/xlink" xlink:title="sclerotized, recurved arches" id="ABBRID0EXBAG" xlink:type="simple">sar</abbrev> = sclerotized, recurved arches; <abbrev xmlns:xlink="http://www.w3.org/1999/xlink" xlink:title="T-shaped sclerite" id="ABBRID0E2BAG" xlink:type="simple">tsc</abbrev> = T-shaped sclerite. Scale bars: 0.4 mm (<bold>A, C, E</bold>); 0.2 mm (<bold>B, D, F, G, H</bold>); 0.1 mm (<bold>I, J</bold>).</p></caption><graphic xmlns:xlink="http://www.w3.org/1999/xlink" xlink:href="zookeys-794-031-g006.jpg" position="float" orientation="portrait" xlink:type="simple" id="oo_239636.jpg"/></fig></tp:treatment-sec><tp:treatment-sec sec-type="description" id="SECID0EKCAG"><title>Description.</title><p>Male (holotype). Habitus as in Figure <xref ref-type="fig" rid="F4">4A, C, E</xref>. Body length 1.76; carapace 0.87 long, 0.72 wide; abdomen 0.78 long, 0.56 wide.</p><p>Palp (Figure <xref ref-type="fig" rid="F4">4I–K</xref>): Femur 0.28 long, 0.14 width, length/maximal width = 2. Cymbiobulbus 0.42 long, 0.16 wide, length/maximal width = 2.6. Embolus complex <!--PageBreak--><!--PageBreak-->(Figure <xref ref-type="fig" rid="F5">5B, D, F</xref>) with four projections from prolateral view, including a collapsed, strongly curved lobe (<abbrev xmlns:xlink="http://www.w3.org/1999/xlink" xlink:title="curved lobe" id="ABBRID0EBDAG" xlink:type="simple">clo</abbrev>), a leaf-like projection (<abbrev xmlns:xlink="http://www.w3.org/1999/xlink" xlink:title="leaf-like projection" id="ABBRID0EFDAG" xlink:type="simple">llp</abbrev>), a broom-like projection (<abbrev xmlns:xlink="http://www.w3.org/1999/xlink" xlink:title="broom-like projection" id="ABBRID0EJDAG" xlink:type="simple">blp</abbrev>), and a long, brush-like projection (<abbrev xmlns:xlink="http://www.w3.org/1999/xlink" xlink:title="brush-like projection" id="ABBRID0ENDAG" xlink:type="simple">bpr</abbrev>); with a large, ear-shaped lobe (<abbrev xmlns:xlink="http://www.w3.org/1999/xlink" xlink:title="large, ear-shaped lobe" id="ABBRID0ERDAG" xlink:type="simple">lel</abbrev>) in retrolateral view, the distal end with filiform lobe (<abbrev xmlns:xlink="http://www.w3.org/1999/xlink" xlink:title="filiform lobe" id="ABBRID0EVDAG" xlink:type="simple">fil</abbrev>).</p><p>Female. Habitus as in Figure <xref ref-type="fig" rid="F6">6A, C, E</xref>. Body length 1.72; carapace 0.75 long, 0.64 wide; abdomen 0.91 long, 0.67 wide. Postgastric scutum 0.34 long, 0.45 width, length/width ratio = 0.75.</p><!--PageBreak--><!--PageBreak--><p>Genitalia. Ventral view (Figure <xref ref-type="fig" rid="F6">6G, I</xref>): middle part of anterior margin of postgastric scutum strongly sclerotized (<abbrev xmlns:xlink="http://www.w3.org/1999/xlink" xlink:title="anterior scutal ridge" id="ABBRID0EHEAG" xlink:type="simple">asr</abbrev>), with a triangular plate (<abbrev xmlns:xlink="http://www.w3.org/1999/xlink" xlink:title="plate" id="ABBRID0ELEAG" xlink:type="simple">pl</abbrev>). Dorsal view (Figure <xref ref-type="fig" rid="F6">6J</xref>): with a T-shaped sclerite (<abbrev xmlns:xlink="http://www.w3.org/1999/xlink" xlink:title="T-shaped sclerite" id="ABBRID0ETEAG" xlink:type="simple">tsc</abbrev>) anteriorly, followed posteriorly by a tube-like posterior receptacle (<abbrev xmlns:xlink="http://www.w3.org/1999/xlink" xlink:title="posterior receptacle" id="ABBRID0EXEAG" xlink:type="simple">pr</abbrev>) (Figure <xref ref-type="fig" rid="F6">6I</xref>); from lateral view, the receptacle curves ventrally, then extends anteriorly, ending at the triangular plate, the ending point far away the anterior margin of postgastric scutum (Figure <xref ref-type="fig" rid="F6">6G, H, I</xref>); a very thin, long and line-like structure (<abbrev xmlns:xlink="http://www.w3.org/1999/xlink" xlink:title="line-like structure" id="ABBRID0EDFAG" xlink:type="simple">lst</abbrev>) can be seen inside the tube.</p></tp:treatment-sec><tp:treatment-sec sec-type="distribution" id="SECID0EHFAG"><title>Distribution.</title><p>Myanmar (Kachin State).</p></tp:treatment-sec></tp:taxon-treatment>
